# Supplementary material for: North American Lauraceae: Terpenoid Emissions, Relative Attraction and Boring Preferences of Redbay Ambrosia Beetle, Xyleborus glabratus (Coleoptera: Curculionidae: Scolytinae)
Source: PLoS One. 2014 Jul 9;9(7):e102086. doi: 10.1371/journal.pone.0102086 (PMC4090202; doi:10.1371/journal.pone.0102086)
Supplement: Table S1 — Captures of female Xyleborus glabratus in field test 1. (XLSX) [file pone.0102086.s001.xlsx]

## Sheet: Field test 1
Field Test 1 - Royce Ranch - 24 sep-12 nov 2010 (RAB/trap/wk)														Avocado by cv
Rep	P humilis	P palustris	P borbonia	P americana	Nectandra	Quercus	blank		Treatment	Mean	SE			Guat	Mex	WI			Mean	SE
1	2.8571	1.8571	1.7143	1.1429	1	0.2857	0		Slk	2.8286	0.7618			1.1429	0.5714	0.5714		Guat	1.4286	0.165
2	6	2.1429	0.4286	1.4286	0.2857	0	0		Swp	1.1	0.24			1.4286	1.4286	0.4286		Mex	0.6429	0.2704
3	3.8571	2.4286	2.1429	1.7143	0.1429	0.1429	0		Red	1.0714	0.2867			1.7143	0.2857	0.2857		W Ind	0.4286	0.0825
4	1.2857	1	0.8571	0.5714	0.2857	0	0		Avo	0.8143	0.1757				0.2857
5	1.1429	0.4286	0.7143	1.4286	0.5714	0	0		Lan	0.3286	0.1044
6	2.7143	0.5714	0.5714	0.2857	0.1429	0	0		Oak	0.0429	0.0305
7	7.7143	0.5714	3	0.2857	0.7143	0	0.1429		Ctr	0.0429	0.0218
8	1.4286	1	0.5714	0.5714	0.1429	0	0
9	1.1429	0.5714	0.4286	0.4286	0	0	0.1429
10	0.1429	0.4286	0.2857	0.2857	0	0	0.1429
