# Supplementary material for: North American Lauraceae: Terpenoid Emissions, Relative Attraction and Boring Preferences of Redbay Ambrosia Beetle, Xyleborus glabratus (Coleoptera: Curculionidae: Scolytinae)
Source: PLoS One. 2014 Jul 9;9(7):e102086. doi: 10.1371/journal.pone.0102086 (PMC4090202; doi:10.1371/journal.pone.0102086)
Supplement: Table S2 — Captures of female Xyleborus glabratus in field test 2. (XLSX) [file pone.0102086.s002.xlsx]

## Sheet: Field test 2
Field test 2 - Highlands Pk - 4 aug -15 sep 2011 (RAB/trap/wk)
Rep	p humilis	c camph	u calif	s alb	L benz	blank			mean	se
1	6.4286	4.8571	3	2.8571	0.2857	0.1429		P. humil	4.7429	0.8624
2	3.5714	3.4286	1.1429	1.5714	0	0		C. camp	4.2286	0.3631
3	2.4286	3.5714	1.8571	1.5714	0.1429	0		U. cal	2.4571	0.4895
4	4.2857	4	2.2857	2.1429	0.2857	0.1429		S. alb	2.2286	0.3051
5	7	5.2857	4	3	0.4286	0.1429		L. benz	0.2286	0.0728
								Blank	0.0857	0.035
