# Supplementary material for: North American Lauraceae: Terpenoid Emissions, Relative Attraction and Boring Preferences of Redbay Ambrosia Beetle, Xyleborus glabratus (Coleoptera: Curculionidae: Scolytinae)
Source: PLoS One. 2014 Jul 9;9(7):e102086. doi: 10.1371/journal.pone.0102086 (PMC4090202; doi:10.1371/journal.pone.0102086)
Supplement: Table S3 — Percentage of female Xyleborus glabratus boring into wood bolts in laboratory bioassay. (XLSX) [file pone.0102086.s003.xlsx]

## Sheet: Bioassays
RAB bolt boring bioassays (% boring)
time (h)	slk mean	slk se	swp mean	swp se	red mean	red se	avo mean	avo se	lance mean	lance se	oak mean	oak se	cal mean	cal se	sas mean	sas se	camp mean	camp se	spice mean	spice se
0	0	0	0	0	0	0	0	0	0	0	0	0	0	0	0	0	0	0	0	0
1	0	0	0	0	2.2222	2.2222	15.5556	6.246	0	0	0	0	2.2222	2.2222	0	0	0	0	0	0
2	24.4444	8.165	34.2857	6.5465	55.8333	5.3684	42.2222	9.7626	0	0	0	0	34.1667	3.6111	6.9444	3.9772	8.3333	2.7778	4	2
4	44.4444	8.6178	68.5714	9.4761	82.7778	6.434	72.8889	6.8996	12.5	5.1031	0	0	63.3333	4.8432	25	7.1362	16.6667	7.1722	12	3.7417
8	95.5556	2.7217	85.7143	7.4915	90	7.2887	79.5556	5.5954	31.25	3.6084	0	0	85.8333	7.1416	59.7222	5.8597	27.7778	9.6225	38	3.7417
12	97.7778	2.2222	92.8571	4.5175	95	3.0619	79.5556	5.5954	43.75	3.6084	0	0	97.5	2.5	66.6667	4.8113	44.4444	4.5361	52	2
24	97.7778	2.2222	95.7143	2.8571	95	3.0619	79.5556	5.5954	43.75	3.6084	0	0	97.5	2.5	66.6667	4.8113	50	3.2075	52	2
