# Supplementary material for: North American Lauraceae: Terpenoid Emissions, Relative Attraction and Boring Preferences of Redbay Ambrosia Beetle, Xyleborus glabratus (Coleoptera: Curculionidae: Scolytinae)
Source: PLoS One. 2014 Jul 9;9(7):e102086. doi: 10.1371/journal.pone.0102086 (PMC4090202; doi:10.1371/journal.pone.0102086)
Supplement: Table S4 — Terpenoid quantitation by gas chromatography-mass spectroscopy. (XLSX) [file pone.0102086.s004.xlsx]

## Sheet: GC-MS
Terpenoid quantitation by GC-MS
chemical	lan1	lan2	lan3	lan4	lan5	lan6	lan7	lan8	lan9	lan10	red1	red2	red3	red4	red5	red6	red7	red8	red9	red10	avocado1	avocado2	avocado3	avocado4	avocado5	avocado6	avocado7	avocado8	avocado9	avocado10	silkbay1	silkbay3	silkbay4	silkbay6	silkbay7	silkbay8	silkbay9	silkbay10	Swampbay1	Swampbay2	Swampbay3	Swampbay4	Swampbay5	Swampbay6	Swampbay7	Swampbay8	Swampbay9	oak1	oak2
eucalyptol	0	0	0	0	0	0	0	0	0	0	107.53	26.05	44.06	159.01	155.6	186.8	88.8	348.9	76.6	257.2	1.58	11.43	6.1	0	0	0	0	0	0	0	23.86	110.51	6.56	90	42.26	75.55	15.15	76.59	56.41	55.05	83.8	28.76	47.91	118.6	82.16	20.46	47.43	0	0
d-elemene	4.6	0.71	0.3	0.48	1.32	1.7	3.54	0.97	0.74	1.86	0	0	0	0	0	0	0	0	0	0	5.22	31.3	23.4	0.3	0.2	0.2	0.7	1.6	0.9	1.1	0.16	0.08	0.17	0.68	0.77	0.35	0.11	0.03	0.07	0.05	0.04	0.03	0.21	0.05	0.06	0.03	0.02	0.24	0.25
a-cubebene	1.02	0.79	0.36	0.48	1.3	0.87	0.68	1	0.58	0.46	0.22	1.21	0.44	0.28	1.71	0.2	0.87	3.81	0.32	0.95	10.9	60.71	33.6	10.3	0.9	1	8	14	11.3	9.2	1.72	1.41	2.39	3.82	9.17	3.53	1.03	3.35	0.56	0.74	0.19	0.36	1.15	2.08	0.5	0.2	1.13	0.08	0.17
a-copaene	2.11	2.19	1.1	3.01	6.5	6.46	2.49	2.56	5.97	3.47	3.22	2.98	1.89	1.66	2.33	7.88	4.73	31.58	4.89	15.51	3.02	15.07	9.7	11.5	10.5	10.7	5.9	10.1	7.5	6.7	5.09	6.01	7.71	16.43	10.71	11.07	3.16	15.1	3.14	8.91	3.12	1.88	3.61	14.07	4.05	1.81	4.92	0.33	0.97
b-elemene	3.53	1.47	0.92	1.17	3.99	4.05	3.48	2.19	2.47	3.21	0.15	0.26	0.13	0.34	0.85	0.48	0.32	3.62	0.27	0.48	5.91	30.81	21	0.9	0.8	0.9	2.5	4	3.4	3	1.17	1.46	0.53	3.36	4.14	3.2	1.46	0.17	0.27	0.46	0.23	0.21	0.57	0.56	0.24	0.1	0.42	1.69	1.07
b-caryophyllene	1.98	6.06	3.99	10.59	35.49	24.28	6.81	11.99	33.59	10.9	1.5	3.16	1.07	4.59	9.55	12.7	5	5.57	2.41	3.59	8.58	43.15	33.7	8.8	6.8	8.2	4.2	6.6	5.3	4.8	9.77	7.71	8.7	23.25	43.3	13.08	20.44	6.62	3.33	6.45	1.23	1.14	7.46	7.48	2.81	1.18	9.82	6.06	5.68
a-humulene	0.37	0.26	0.14	0.19	0.37	0.45	0.37	0.33	0.32	0.39	0.15	0.27	0.11	0.39	0.86	1.02	0.42	1.36	0.23	0.39	2.67	12.68	9.3	0.2	0.1	0.1	0.1	0.1	0.1	0.1	1.04	0.86	0.95	2.23	3.59	1.5	1.85	0.08	0.26	0.65	0.16	0.13	0.66	0.77	0.21	0.09	0.84	0.45	0.51
d-cadinene	0.76	0.59	0.36	0.66	2.39	2.76	0.99	0.99	2.15	1.67	0.19	0.24	0.21	0.28	0.64	0.82	0.4	3.43	0.6	0.8	0.62	2.6	1.7	2.6	2.4	2.4	1.6	2.8	2	2.4	0.59	0.27	1.42	0.69	0.88	0.76	0.88	0.3	0.22	0.71	0.36	0.39	0.53	1.12	0.21	0.18	0.35	0.55	1.03
calamanene	0.31	0.26	0.15	0.27	0.25	0.42	0.39	0.41	0.32	0.26	0.04	0.04	0	0	0.06	0	0.06	0	0	0.13	0	0	0	0.4	0.3	0.3	0.4	0.6	0.5	0.4	2.38	3.52	1.22	5.07	3.55	5.64	3.86	0.18	0.04	0.06	0.04	0	0.07	0.15	0.03	0.03	0.06	0.17	0.33
[truncated: 22 more columns]
