# Supplementary material for: North American Lauraceae: Terpenoid Emissions, Relative Attraction and Boring Preferences of Redbay Ambrosia Beetle, Xyleborus glabratus (Coleoptera: Curculionidae: Scolytinae)
Source: PLoS One. 2014 Jul 9;9(7):e102086. doi: 10.1371/journal.pone.0102086 (PMC4090202; doi:10.1371/journal.pone.0102086)
Supplement: Table S5 — Dose-dependent electroantennogram responses of female Xyleborus glabratus . (XLSX) [file pone.0102086.s005.xlsx]

## Sheet: EAG dose resp
EAG dose response (% response)
rep	slk 0.5	1	2	4	6		man 0.5	1	2	4	6		a-cop 0.25	0.5	1	2	4	6			dose	slk mean	se	man mean	se	a-copa mean	se
1	49	122	109	101	92		32	47	57	59	56		38	38	16	20	29	24			0	0	0	0	0	0	0
2	33	66	116	98	39		53	61	42	70	74		19	22	16	16	23	24			0.25	29.25	5.575	19.467	3.2	12.1	3.4815
3	84	109	38	87	147		5	9	32	82	76		11	13	59	62	60	16			0.5	48.2667	6.1011	27.2667	5.1174	21.8	2.2953
4	28	13	62	69	119		28	46	72	66	45		1	18	23	38	13	41			1	66.9333	10.0775	46.3333	5.5791	26.2	4.655
5	53	86	41	61	101		10	44	50	47	41		8	18	8	22	51	69			2	76.0667	8.2707	55.3333	4.0493	31.6	4.4602
6	18	21	70	93	113		40	75	68	78	76		3	38	29	30	31	35			4	85.3333	3.7817	66.4667	3.8704	32.4667	4.0236
7	50	67	85	74	114		14	38	40	66	86		19	22	16	20	22	24			6	93.5714	7.9846	63.6	4.9172	32.1333	4.4022
8	94	36	128	100	92		24	56	82	40	80		11	13	16	16	29	24
9	49	122	56	88	39		35	55	66	68	94		8	18	59	62	23	16
10	33	66	109	101	147		32	57	57	97	34		3	18	23	38	60	41
11	84	109	116	98	119		53	47	42	59	56			38	8	22	13	69
12	28	13	38	87	101		5	61	32	70	74			22	29	30	51	35
13	53	86	62	69	113		28	9	72	82	76			13	16	20	31	24
14	18	21	41	61	114		10	46	50	66	45			18	16	16	22	24
15	50	67	70	93	92		40	44	68	47	41			18	59	62	29	16
