# Supplementary material for: North American Lauraceae: Terpenoid Emissions, Relative Attraction and Boring Preferences of Redbay Ambrosia Beetle, Xyleborus glabratus (Coleoptera: Curculionidae: Scolytinae)
Source: PLoS One. 2014 Jul 9;9(7):e102086. doi: 10.1371/journal.pone.0102086 (PMC4090202; doi:10.1371/journal.pone.0102086)
Supplement: Table S6 — Comparative electroantennogram responses of female Xyleborus glabratus . (XLSX) [file pone.0102086.s006.xlsx]

## Sheet: EAG comp
EAG - comparative test, fixed 2 ml doses (% response)
rep	euc	slk	man	cub	cad	car	cop	hum				mean	se
1	201	82	59	139	67	48	20	35			Euc	178.118	8.0526
2	125	125	70	38	59	34	62	18			Slk	90.4118	6.8594
3	145	80	82	64	74	43	38	35			Man	66.4667	3.8704
4	218	55	66	63	28	22	22	28			Cub	61.3529	5.7047
5	161	82	47	49	30	66	30	21			Car	43.1154	3.3624
6	215	69	78	49	52	55	29	34			Cad	41.6111	4.2933
7	156	65	66	61	62	64	23	15			Cop	36.3125	3.9841
8	214	90	40	63	17	25	60	52			Hum	32.0588	2.7553
9	209	168	68	59	21	17	51	34
10	145	70	97	68	56	65	31	46
11	153	82	59	87	31	63	22	35
12	159	132	70	50	64	39	24	44
13	222	72	82	37	26	36	24	15
14	207	76	66	44	31	24	41	21
15	196	88	47	67	31	53	69	48
16	168	101		57	38	62	35	31
17	134	100		48	20	19		33
18					42	52
19						67
20						46
